# Supplementary material for: A four-coordinate cobalt(II) single-ion magnet with coercivity and a very high energy barrier
Source: Nat Commun. 2016 Feb 17;7:10467. doi: 10.1038/ncomms10467 (PMC4757785; doi:10.1038/ncomms10467)
Supplement: Supplementary Data 1 — cif file of the title compound [file ncomms10467-s2.txt]

 
data_sar242o
 
_audit_creation_method            SHELXL-97
_chemical_name_systematic
;
 ?
;
_chemical_name_common             ?
_chemical_melting_point           ?
_chemical_formula_moiety          ?
_chemical_formula_sum
 'C28 H52 Co N6 O8 S4'
_chemical_formula_weight          787.93
 
loop_
 _atom_type_symbol
 _atom_type_description
 _atom_type_scat_dispersion_real
 _atom_type_scat_dispersion_imag
 _atom_type_scat_source
 'C'  'C'   0.0033   0.0016
 'International Tables Vol C Tables 4.2.6.8 and 6.1.1.4'
 'H'  'H'   0.0000   0.0000
 'International Tables Vol C Tables 4.2.6.8 and 6.1.1.4'
 'N'  'N'   0.0061   0.0033
 'International Tables Vol C Tables 4.2.6.8 and 6.1.1.4'
 'O'  'O'   0.0106   0.0060
 'International Tables Vol C Tables 4.2.6.8 and 6.1.1.4'
 'S'  'S'   0.1246   0.1234
 'International Tables Vol C Tables 4.2.6.8 and 6.1.1.4'
 'Co'  'Co'   0.3494   0.9721
 'International Tables Vol C Tables 4.2.6.8 and 6.1.1.4'
 
_symmetry_cell_setting            orthorhombic
_symmetry_space_group_name_H-M    P2(1)2(1)2(1)
 
loop_
 _symmetry_equiv_pos_as_xyz
 'x, y, z'
 '-x+1/2, -y, z+1/2'
 'x+1/2, -y+1/2, -z'
 '-x, y+1/2, -z+1/2'
 
_cell_length_a                    12.153(2)
_cell_length_b                    15.986(3)
_cell_length_c                    18.290(3)
_cell_angle_alpha                 90.00
_cell_angle_beta                  90.00
_cell_angle_gamma                 90.00
_cell_volume                      3553.3(11)
_cell_formula_units_Z             4
_cell_measurement_temperature     100(2)
_cell_measurement_reflns_used     7978
_cell_measurement_theta_min       1.69
_cell_measurement_theta_max       27.55
 
_exptl_crystal_description        plate
_exptl_crystal_colour             red
_exptl_crystal_size_max           0.60
_exptl_crystal_size_mid           0.55
_exptl_crystal_size_min           0.30
_exptl_crystal_density_meas       ?
_exptl_crystal_density_diffrn     1.473
_exptl_crystal_density_method     'not measured'
_exptl_crystal_F_000              1668
_exptl_absorpt_coefficient_mu     0.773
_exptl_absorpt_correction_type    multi-scan
_exptl_absorpt_correction_T_min   0.578
_exptl_absorpt_correction_T_max   0.746
_exptl_absorpt_process_details    'Blessing, 1995'
 
_exptl_special_details
;
 ?
;
 
_diffrn_ambient_temperature       100(2)
_diffrn_radiation_wavelength      0.71073
_diffrn_radiation_type            MoK\a
_diffrn_radiation_source          'fine-focus sealed tube'
_diffrn_radiation_monochromator   graphite
_diffrn_measurement_device_type   'Bruker Smart AXS'
_diffrn_measurement_method        'omega scans'
_diffrn_detector_area_resol_mean  ?
_diffrn_standards_number          ?
_diffrn_standards_interval_count  ?
_diffrn_standards_interval_time   ?
_diffrn_standards_decay_%         ?
_diffrn_reflns_number             47602
_diffrn_reflns_av_R_equivalents   0.0176
_diffrn_reflns_av_sigmaI/netI     0.0178
_diffrn_reflns_limit_h_min        -15
_diffrn_reflns_limit_h_max        15
_diffrn_reflns_limit_k_min        -20
_diffrn_reflns_limit_k_max        20
_diffrn_reflns_limit_l_min        -23
_diffrn_reflns_limit_l_max        21
_diffrn_reflns_theta_min          1.69
_diffrn_reflns_theta_max          27.55
_reflns_number_total              8175
_reflns_number_gt                 7978
_reflns_threshold_expression      >2\s(I)
 
_computing_data_collection        ?
_computing_cell_refinement        ?
_computing_data_reduction         ?
_computing_structure_solution     ?
_computing_structure_refinement   'SHELXL-97 (Sheldrick, 2008)'
_computing_molecular_graphics     ?
_computing_publication_material   ?
 
_refine_special_details
;
 Refinement of F^2^ against ALL reflections.  The weighted R-factor wR and
 goodness of fit S are based on F^2^, conventional R-factors R are based
 on F, with F set to zero for negative F^2^. The threshold expression of
 F^2^ > 2\s(F^2^) is used only for calculating R-factors(gt) etc. and is
 not relevant to the choice of reflections for refinement.  R-factors based
 on F^2^ are statistically about twice as large as those based on F, and R-
 factors based on ALL data will be even larger.
;
 
_refine_ls_structure_factor_coef  Fsqd
_refine_ls_matrix_type            full
_refine_ls_weighting_scheme       calc
_refine_ls_weighting_details
 'calc w=1/[\s^2^(Fo^2^)+(0.0314P)^2^+0.9308P] where P=(Fo^2^+2Fc^2^)/3'
_atom_sites_solution_primary      direct
_atom_sites_solution_secondary    difmap
_atom_sites_solution_hydrogens    geom
_refine_ls_hydrogen_treatment     mixed
_refine_ls_extinction_method      none
_refine_ls_extinction_coef        ?
_refine_ls_abs_structure_details
 'Flack H D (1983), Acta Cryst. A39, 876-881'
_refine_ls_abs_structure_Flack    0.005(6)
_refine_ls_number_reflns          8175
_refine_ls_number_parameters      433
_refine_ls_number_restraints      0
_refine_ls_R_factor_all           0.0201
_refine_ls_R_factor_gt            0.0193
_refine_ls_wR_factor_ref          0.0531
_refine_ls_wR_factor_gt           0.0527
_refine_ls_goodness_of_fit_ref    1.032
_refine_ls_restrained_S_all       1.032
_refine_ls_shift/su_max           0.002
_refine_ls_shift/su_mean          0.000
 
loop_
 _atom_site_label
 _atom_site_type_symbol
 _atom_site_fract_x
 _atom_site_fract_y
 _atom_site_fract_z
 _atom_site_U_iso_or_equiv
 _atom_site_adp_type
 _atom_site_occupancy
 _atom_site_symmetry_multiplicity
 _atom_site_calc_flag
 _atom_site_refinement_flags
 _atom_site_disorder_assembly
 _atom_site_disorder_group
Co1 Co 0.908753(14) 0.065622(11) 0.182823(10) 0.01161(4) Uani 1 1 d . . .
S2 S 0.72231(3) 0.18825(2) 0.237193(19) 0.01525(7) Uani 1 1 d . . .
S2A S 0.94102(3) 0.18901(2) 0.050699(18) 0.01455(7) Uani 1 1 d . . .
S1 S 0.89781(3) -0.12691(2) 0.140643(18) 0.01323(7) Uani 1 1 d . . .
S1A S 1.07680(3) 0.01221(2) 0.306595(17) 0.01218(7) Uani 1 1 d . . .
O1A O 0.97356(8) -0.02863(6) 0.32618(6) 0.0158(2) Uani 1 1 d . . .
O4A O 1.00306(9) 0.19222(7) -0.01679(5) 0.0208(2) Uani 1 1 d . . .
O3 O 0.65273(9) 0.19313(7) 0.30151(6) 0.0207(2) Uani 1 1 d . . .
O3A O 0.82931(9) 0.15880(7) 0.04493(6) 0.0200(2) Uani 1 1 d . . .
N1 N 0.83353(10) -0.04440(7) 0.16379(6) 0.0131(2) Uani 1 1 d . . .
O2A O 1.13102(8) 0.05359(7) 0.36738(5) 0.0176(2) Uani 1 1 d . . .
O1 O 0.84541(9) -0.17297(7) 0.08183(6) 0.0206(2) Uani 1 1 d . . .
O4 O 0.82301(9) 0.23627(7) 0.23959(6) 0.0203(2) Uani 1 1 d . . .
O2 O 1.01041(9) -0.10006(7) 0.12582(6) 0.0170(2) Uani 1 1 d . . .
N1A N 1.05025(9) 0.07178(7) 0.23951(6) 0.0129(2) Uani 1 1 d . . .
N2 N 0.75731(10) 0.09462(7) 0.21700(7) 0.0144(2) Uani 1 1 d . . .
N100 N 0.85308(11) 0.02510(8) 0.44943(7) 0.0184(3) Uani 1 1 d . . .
N200 N 1.13984(10) -0.08501(8) 0.00570(7) 0.0158(2) Uani 1 1 d . . .
C202 C 1.08028(14) -0.00817(10) -0.02064(9) 0.0234(3) Uani 1 1 d . . .
H20A H 1.0745 0.0311 0.0196 0.028 Uiso 1 1 calc R . .
H20B H 1.0062 -0.0239 -0.0347 0.028 Uiso 1 1 calc R . .
N2A N 0.99829(10) 0.13444(7) 0.11317(6) 0.0139(2) Uani 1 1 d . . .
C204 C 1.24941(13) -0.06353(11) 0.03860(9) 0.0243(3) Uani 1 1 d . . .
H20C H 1.2413 -0.0146 0.0695 0.029 Uiso 1 1 calc R . .
H20D H 1.3005 -0.0495 -0.0002 0.029 Uiso 1 1 calc R . .
C4 C 0.50216(12) -0.03755(10) 0.22886(8) 0.0193(3) Uani 1 1 d . . .
H4 H 0.4287 -0.0340 0.2428 0.023 Uiso 1 1 calc R . .
C2A C 1.10770(12) 0.15051(9) 0.13542(8) 0.0142(3) Uani 1 1 d . . .
C1 C 0.72154(11) -0.04741(8) 0.18486(7) 0.0132(2) Uani 1 1 d . . .
C8 C 0.64287(14) 0.22649(10) 0.16332(9) 0.0223(3) Uani 1 1 d . . .
H8A H 0.5751 0.1958 0.1604 0.033 Uiso 1 1 calc R . .
H8B H 0.6832 0.2198 0.1186 0.033 Uiso 1 1 calc R . .
H8C H 0.6272 0.2847 0.1709 0.033 Uiso 1 1 calc R . .
C3A C 1.18719(12) 0.19528(10) 0.09599(8) 0.0187(3) Uani 1 1 d . . .
H3A H 1.1697 0.2168 0.0502 0.022 Uiso 1 1 calc R . .
C102 C 0.73668(14) 0.02468(12) 0.42134(10) 0.0282(4) Uani 1 1 d . . .
H10A H 0.7278 0.0694 0.3860 0.034 Uiso 1 1 calc R . .
H10B H 0.6867 0.0354 0.4616 0.034 Uiso 1 1 calc R . .
C1A C 1.13635(11) 0.11592(8) 0.20422(8) 0.0131(3) Uani 1 1 d . . .
C7 C 0.90544(13) -0.19322(9) 0.21780(8) 0.0185(3) Uani 1 1 d . . .
H7A H 0.9401 -0.1639 0.2574 0.028 Uiso 1 1 calc R . .
H7B H 0.9478 -0.2420 0.2058 0.028 Uiso 1 1 calc R . .
H7C H 0.8326 -0.2097 0.2320 0.028 Uiso 1 1 calc R . .
C8A C 0.93398(14) 0.29260(9) 0.08464(9) 0.0225(3) Uani 1 1 d . . .
H8A1 H 0.8932 0.2931 0.1296 0.034 Uiso 1 1 calc R . .
H8A2 H 0.8978 0.3277 0.0494 0.034 Uiso 1 1 calc R . .
H8A3 H 1.0070 0.3132 0.0933 0.034 Uiso 1 1 calc R . .
C6A C 1.24179(12) 0.12902(9) 0.23169(8) 0.0166(3) Uani 1 1 d . . .
H6A H 1.2609 0.1067 0.2769 0.020 Uiso 1 1 calc R . .
C4A C 1.29198(12) 0.20785(10) 0.12467(9) 0.0215(3) Uani 1 1 d . . .
H4A H 1.3437 0.2383 0.0983 0.026 Uiso 1 1 calc R . .
C100 C 0.86884(13) -0.03932(10) 0.50828(9) 0.0219(3) Uani 1 1 d . . .
H10C H 0.8485 -0.0938 0.4892 0.026 Uiso 1 1 calc R . .
H10D H 0.8200 -0.0267 0.5487 0.026 Uiso 1 1 calc R . .
C3 C 0.56905(12) 0.03301(9) 0.23367(8) 0.0169(3) Uani 1 1 d . . .
H3 H 0.5399 0.0830 0.2510 0.020 Uiso 1 1 calc R . .
C7A C 1.16668(11) -0.06597(9) 0.27342(8) 0.0159(3) Uani 1 1 d . . .
H7A1 H 1.1328 -0.0943 0.2330 0.024 Uiso 1 1 calc R . .
H7A2 H 1.1819 -0.1054 0.3117 0.024 Uiso 1 1 calc R . .
H7A3 H 1.2342 -0.0406 0.2575 0.024 Uiso 1 1 calc R . .
C2 C 0.67969(11) 0.02932(9) 0.21258(7) 0.0135(3) Uani 1 1 d . . .
C6 C 0.65291(12) -0.11699(9) 0.18079(8) 0.0158(3) Uani 1 1 d . . .
H6 H 0.6803 -0.1672 0.1626 0.019 Uiso 1 1 calc R . .
C201 C 1.03816(15) -0.17877(13) -0.08045(11) 0.0346(4) Uani 1 1 d . . .
H20E H 1.0477 -0.2222 -0.1161 0.052 Uiso 1 1 calc R . .
H20F H 1.0033 -0.1314 -0.1029 0.052 Uiso 1 1 calc R . .
H20G H 0.9929 -0.1991 -0.0412 0.052 Uiso 1 1 calc R . .
C103 C 0.70674(15) -0.05764(12) 0.38585(9) 0.0310(4) Uani 1 1 d . . .
H10E H 0.6321 -0.0553 0.3687 0.047 Uiso 1 1 calc R . .
H10F H 0.7139 -0.1020 0.4210 0.047 Uiso 1 1 calc R . .
H10G H 0.7551 -0.0680 0.3454 0.047 Uiso 1 1 calc R . .
C5 C 0.54345(12) -0.11246(10) 0.20369(8) 0.0182(3) Uani 1 1 d . . .
H5 H 0.4988 -0.1597 0.2020 0.022 Uiso 1 1 calc R . .
C200 C 1.14950(13) -0.15298(10) -0.05057(9) 0.0202(3) Uani 1 1 d . . .
H20H H 1.1851 -0.2013 -0.0288 0.024 Uiso 1 1 calc R . .
H20I H 1.1954 -0.1335 -0.0905 0.024 Uiso 1 1 calc R . .
C203 C 1.13454(16) 0.03536(12) -0.08440(10) 0.0309(4) Uani 1 1 d . . .
H20J H 1.0922 0.0837 -0.0978 0.046 Uiso 1 1 calc R . .
H20K H 1.1385 -0.0023 -0.1252 0.046 Uiso 1 1 calc R . .
H20L H 1.2075 0.0524 -0.0708 0.046 Uiso 1 1 calc R . .
C105 C 0.89191(16) 0.17360(11) 0.41249(9) 0.0290(4) Uani 1 1 d . . .
H10H H 0.9142 0.2271 0.4312 0.043 Uiso 1 1 calc R . .
H10I H 0.8202 0.1784 0.3908 0.043 Uiso 1 1 calc R . .
H10J H 0.9436 0.1553 0.3762 0.043 Uiso 1 1 calc R . .
C5A C 1.31928(12) 0.17519(9) 0.19230(9) 0.0200(3) Uani 1 1 d . . .
H5A H 1.3892 0.1840 0.2115 0.024 Uiso 1 1 calc R . .
C104 C 0.88817(15) 0.11078(10) 0.47424(9) 0.0248(3) Uani 1 1 d . . .
H10K H 0.9605 0.1070 0.4964 0.030 Uiso 1 1 calc R . .
H10L H 0.8373 0.1305 0.5113 0.030 Uiso 1 1 calc R . .
C205 C 1.29648(15) -0.13446(13) 0.08337(10) 0.0332(4) Uani 1 1 d . . .
H20M H 1.3664 -0.1180 0.1031 0.050 Uiso 1 1 calc R . .
H20N H 1.3059 -0.1828 0.0528 0.050 Uiso 1 1 calc R . .
H20O H 1.2471 -0.1476 0.1227 0.050 Uiso 1 1 calc R . .
C101 C 0.98598(14) -0.04314(11) 0.53639(9) 0.0246(3) Uani 1 1 d . . .
H10M H 0.9913 -0.0851 0.5737 0.037 Uiso 1 1 calc R . .
H10N H 1.0062 0.0102 0.5564 0.037 Uiso 1 1 calc R . .
H10O H 1.0347 -0.0570 0.4969 0.037 Uiso 1 1 calc R . .
H200 H 1.0995(16) -0.1036(12) 0.0415(11) 0.021(5) Uiso 1 1 d . . .
H100 H 0.8913(15) 0.0111(11) 0.4148(10) 0.016(4) Uiso 1 1 d . . .
 
loop_
 _atom_site_aniso_label
 _atom_site_aniso_U_11
 _atom_site_aniso_U_22
 _atom_site_aniso_U_33
 _atom_site_aniso_U_23
 _atom_site_aniso_U_13
 _atom_site_aniso_U_12
Co1 0.01049(8) 0.01178(8) 0.01256(8) 0.00123(7) 0.00051(7) -0.00062(7)
S2 0.01573(16) 0.01386(15) 0.01617(16) -0.00062(13) 0.00259(12) 0.00167(13)
S2A 0.01726(16) 0.01467(15) 0.01172(14) 0.00199(12) 0.00046(12) 0.00065(13)
S1 0.01417(15) 0.01271(15) 0.01282(14) -0.00047(12) 0.00170(12) -0.00008(12)
S1A 0.01196(15) 0.01341(14) 0.01117(14) 0.00102(12) 0.00012(12) 0.00026(12)
O1A 0.0152(5) 0.0177(5) 0.0145(5) 0.0024(4) 0.0025(4) -0.0013(4)
O4A 0.0243(6) 0.0245(6) 0.0136(5) 0.0039(4) 0.0028(4) 0.0023(5)
O3 0.0210(5) 0.0214(5) 0.0196(5) -0.0031(4) 0.0061(4) 0.0011(4)
O3A 0.0177(5) 0.0256(6) 0.0166(5) 0.0020(4) -0.0025(4) -0.0004(4)
N1 0.0111(5) 0.0124(5) 0.0157(6) -0.0004(4) 0.0011(4) 0.0002(4)
O2A 0.0181(5) 0.0206(5) 0.0141(5) -0.0023(4) -0.0029(4) -0.0003(4)
O1 0.0228(5) 0.0209(5) 0.0181(5) -0.0063(4) 0.0001(4) -0.0021(4)
O4 0.0207(5) 0.0166(5) 0.0236(5) -0.0021(4) 0.0031(4) -0.0024(4)
O2 0.0144(5) 0.0184(5) 0.0181(5) 0.0002(4) 0.0036(4) 0.0004(4)
N1A 0.0124(5) 0.0136(5) 0.0127(5) 0.0017(4) 0.0004(4) -0.0001(4)
N2 0.0137(6) 0.0138(5) 0.0158(6) 0.0002(4) 0.0013(4) 0.0003(4)
N100 0.0174(6) 0.0219(6) 0.0159(6) -0.0018(5) 0.0043(5) -0.0010(5)
N200 0.0145(6) 0.0187(6) 0.0142(6) -0.0008(5) 0.0022(5) -0.0002(5)
C202 0.0255(8) 0.0231(7) 0.0216(7) 0.0019(6) 0.0068(6) 0.0078(7)
N2A 0.0145(6) 0.0142(5) 0.0130(5) 0.0034(4) -0.0006(4) -0.0006(5)
C204 0.0204(7) 0.0310(8) 0.0217(7) 0.0015(7) -0.0031(6) -0.0075(7)
C4 0.0117(6) 0.0279(8) 0.0183(7) 0.0018(6) 0.0000(5) -0.0012(6)
C2A 0.0131(6) 0.0129(6) 0.0165(6) -0.0006(5) 0.0025(5) 0.0007(5)
C1 0.0119(6) 0.0174(6) 0.0102(6) 0.0028(5) -0.0011(5) 0.0000(5)
C8 0.0209(7) 0.0226(8) 0.0234(8) 0.0063(6) 0.0014(6) 0.0057(6)
C3A 0.0175(7) 0.0194(7) 0.0193(7) 0.0061(6) 0.0034(5) -0.0006(6)
C102 0.0175(8) 0.0408(10) 0.0263(8) 0.0001(7) -0.0003(6) 0.0010(7)
C1A 0.0127(6) 0.0098(6) 0.0169(7) -0.0005(5) 0.0033(5) -0.0004(5)
C7 0.0195(7) 0.0150(6) 0.0208(7) 0.0055(5) 0.0025(6) 0.0009(6)
C8A 0.0309(8) 0.0133(7) 0.0232(7) 0.0009(6) 0.0036(6) 0.0025(6)
C6A 0.0152(7) 0.0157(6) 0.0188(7) 0.0021(6) 0.0010(5) 0.0015(5)
C4A 0.0152(7) 0.0212(7) 0.0283(8) 0.0050(6) 0.0070(6) -0.0028(6)
C100 0.0239(8) 0.0249(8) 0.0169(7) 0.0008(6) 0.0039(6) -0.0035(6)
C3 0.0149(7) 0.0206(7) 0.0152(6) 0.0006(5) 0.0012(5) 0.0020(5)
C7A 0.0148(6) 0.0140(6) 0.0190(7) 0.0015(5) 0.0005(5) 0.0024(5)
C2 0.0136(6) 0.0166(7) 0.0103(6) 0.0022(5) -0.0009(5) -0.0005(5)
C6 0.0159(6) 0.0161(6) 0.0152(6) 0.0004(5) -0.0003(5) -0.0011(5)
C201 0.0281(9) 0.0412(10) 0.0344(10) -0.0133(8) -0.0079(7) -0.0029(8)
C103 0.0312(9) 0.0413(10) 0.0206(8) 0.0091(7) -0.0076(7) -0.0150(8)
C5 0.0150(7) 0.0228(7) 0.0168(7) 0.0027(6) -0.0024(5) -0.0061(6)
C200 0.0206(7) 0.0219(7) 0.0179(7) -0.0042(6) 0.0017(6) 0.0014(6)
C203 0.0369(10) 0.0287(9) 0.0272(8) 0.0099(7) 0.0111(7) 0.0128(7)
C105 0.0393(10) 0.0216(8) 0.0260(8) -0.0013(6) 0.0062(7) -0.0004(7)
C5A 0.0109(6) 0.0189(7) 0.0303(8) 0.0020(6) 0.0010(6) -0.0009(5)
C104 0.0309(9) 0.0210(8) 0.0225(8) -0.0037(6) 0.0005(6) -0.0016(6)
C205 0.0238(9) 0.0457(11) 0.0300(9) 0.0084(8) -0.0102(7) -0.0060(8)
C101 0.0271(8) 0.0264(8) 0.0204(7) 0.0000(6) -0.0021(6) -0.0013(7)
 
_geom_special_details
;
 All s.u.'s (except the s.u. in the dihedral angle between two l.s. planes)
 are estimated using the full covariance matrix.  The cell s.u.'s are taken
 into account individually in the estimation of s.u.'s in distances, angles
 and torsion angles; correlations between s.u.'s in cell parameters are only
 used when they are defined by crystal symmetry.  An approximate (isotropic)
 treatment of cell s.u.'s is used for estimating s.u.'s involving l.s. planes.
;
 
loop_
 _geom_bond_atom_site_label_1
 _geom_bond_atom_site_label_2
 _geom_bond_distance
 _geom_bond_site_symmetry_2
 _geom_bond_publ_flag
Co1 N2 1.9983(13) . ?
Co1 N2A 2.0044(12) . ?
Co1 N1A 2.0104(12) . ?
Co1 N1 2.0125(12) . ?
S2 O4 1.4453(11) . ?
S2 O3 1.4508(11) . ?
S2 N2 1.5992(13) . ?
S2 C8 1.7695(16) . ?
S2A O3A 1.4448(12) . ?
S2A O4A 1.4473(11) . ?
S2A N2A 1.5971(12) . ?
S2A C8A 1.7706(16) . ?
S1 O1 1.4508(11) . ?
S1 O2 1.4596(11) . ?
S1 N1 1.5904(12) . ?
S1 C7 1.7673(14) . ?
S1A O2A 1.4518(10) . ?
S1A O1A 1.4591(10) . ?
S1A N1A 1.5862(12) . ?
S1A C7A 1.7674(15) . ?
N1 C1 1.4153(17) . ?
N1A C1A 1.4177(17) . ?
N2 C2 1.4092(18) . ?
N100 C100 1.502(2) . ?
N100 C104 1.505(2) . ?
N100 C102 1.505(2) . ?
N200 C204 1.5011(19) . ?
N200 C200 1.5011(19) . ?
N200 C202 1.5050(19) . ?
C202 C203 1.510(2) . ?
N2A C2A 1.4141(18) . ?
C204 C205 1.511(2) . ?
C4 C5 1.378(2) . ?
C4 C3 1.393(2) . ?
C2A C3A 1.402(2) . ?
C2A C1A 1.4178(19) . ?
C1 C6 1.3923(19) . ?
C1 C2 1.4214(19) . ?
C3A C4A 1.392(2) . ?
C102 C103 1.512(3) . ?
C1A C6A 1.392(2) . ?
C6A C5A 1.397(2) . ?
C4A C5A 1.383(2) . ?
C100 C101 1.515(2) . ?
C3 C2 1.400(2) . ?
C6 C5 1.397(2) . ?
C201 C200 1.517(2) . ?
C105 C104 1.512(2) . ?
 
loop_
 _geom_angle_atom_site_label_1
 _geom_angle_atom_site_label_2
 _geom_angle_atom_site_label_3
 _geom_angle
 _geom_angle_site_symmetry_1
 _geom_angle_site_symmetry_3
 _geom_angle_publ_flag
N2 Co1 N2A 124.86(5) . . ?
N2 Co1 N1A 127.96(5) . . ?
N2A Co1 N1A 80.59(5) . . ?
N2 Co1 N1 80.70(5) . . ?
N2A Co1 N1 128.05(5) . . ?
N1A Co1 N1 121.36(5) . . ?
O4 S2 O3 116.13(7) . . ?
O4 S2 N2 106.19(6) . . ?
O3 S2 N2 113.12(6) . . ?
O4 S2 C8 107.55(7) . . ?
O3 S2 C8 106.41(7) . . ?
N2 S2 C8 106.99(7) . . ?
O3A S2A O4A 116.05(7) . . ?
O3A S2A N2A 106.22(6) . . ?
O4A S2A N2A 113.73(7) . . ?
O3A S2A C8A 107.03(7) . . ?
O4A S2A C8A 106.91(7) . . ?
N2A S2A C8A 106.33(7) . . ?
O1 S1 O2 115.03(6) . . ?
O1 S1 N1 113.74(7) . . ?
O2 S1 N1 105.43(6) . . ?
O1 S1 C7 108.10(7) . . ?
O2 S1 C7 105.99(7) . . ?
N1 S1 C7 108.10(7) . . ?
O2A S1A O1A 113.97(6) . . ?
O2A S1A N1A 114.28(6) . . ?
O1A S1A N1A 106.47(6) . . ?
O2A S1A C7A 107.73(7) . . ?
O1A S1A C7A 107.42(7) . . ?
N1A S1A C7A 106.54(7) . . ?
C1 N1 S1 121.11(10) . . ?
C1 N1 Co1 114.80(9) . . ?
S1 N1 Co1 123.21(7) . . ?
C1A N1A S1A 120.05(10) . . ?
C1A N1A Co1 114.89(9) . . ?
S1A N1A Co1 122.93(7) . . ?
C2 N2 S2 121.90(10) . . ?
C2 N2 Co1 115.26(9) . . ?
S2 N2 Co1 122.30(7) . . ?
C100 N100 C104 111.83(12) . . ?
C100 N100 C102 111.19(13) . . ?
C104 N100 C102 111.92(13) . . ?
C204 N200 C200 111.78(12) . . ?
C204 N200 C202 111.61(13) . . ?
C200 N200 C202 114.14(12) . . ?
N200 C202 C203 114.42(13) . . ?
C2A N2A S2A 121.10(10) . . ?
C2A N2A Co1 115.29(9) . . ?
S2A N2A Co1 121.19(7) . . ?
N200 C204 C205 112.43(14) . . ?
C5 C4 C3 120.82(13) . . ?
C3A C2A N2A 126.34(13) . . ?
C3A C2A C1A 119.10(13) . . ?
N2A C2A C1A 114.55(12) . . ?
C6 C1 N1 126.07(13) . . ?
C6 C1 C2 119.61(12) . . ?
N1 C1 C2 114.32(12) . . ?
C4A C3A C2A 120.68(14) . . ?
N100 C102 C103 112.12(14) . . ?
C6A C1A N1A 126.15(13) . . ?
C6A C1A C2A 119.19(13) . . ?
N1A C1A C2A 114.64(12) . . ?
C1A C6A C5A 120.93(14) . . ?
C5A C4A C3A 120.14(14) . . ?
N100 C100 C101 113.00(13) . . ?
C4 C3 C2 120.58(14) . . ?
C3 C2 N2 126.57(13) . . ?
C3 C2 C1 118.58(13) . . ?
N2 C2 C1 114.84(12) . . ?
C1 C6 C5 120.88(13) . . ?
C4 C5 C6 119.49(14) . . ?
N200 C200 C201 111.96(13) . . ?
C4A C5A C6A 119.94(14) . . ?
N100 C104 C105 112.82(13) . . ?
 
_diffrn_measured_fraction_theta_max    1.000
_diffrn_reflns_theta_full              27.55
_diffrn_measured_fraction_theta_full   1.000
_refine_diff_density_max    0.304
_refine_diff_density_min   -0.268
_refine_diff_density_rms    0.045
