# Supplementary material for: A four-coordinate cobalt(II) single-ion magnet with coercivity and a very high energy barrier
Source: Nat Commun. 2016 Feb 17;7:10467. doi: 10.1038/ncomms10467 (PMC4757785; doi:10.1038/ncomms10467)
Supplement: Supplementary Data 2 — Input for DFT calculation and calculated vibrational spectrum. [file ncomms10467-s3.txt]

Input file for DFT geometry optimization and the analytical Hessian:

cons4optfreq.inp: starting geometry is the X-ray one

!BP86 DKH  D3  pal8 def2-TZVP def2-TZVP/J opt freq uno

*xyz -2  4
Co   0.0000000           0.0000000           0.0000000
N                     0.9556520          -0.8790305           1.5376434
N                     1.0136029           0.8784305          -1.4975479
N                    -0.9556520           0.8790305           1.5189305
N                    -0.8965462          -0.8790305          -1.5622846
S                    -2.2577131           1.7819194           1.3015361
S                    -2.3195970          -1.5875801          -1.4082010
S                     2.2426337          -1.7951233           1.3541514
S                     2.3732722           1.6643754          -1.2736513
O                     2.5065965           1.8586759           0.1662548
O                    -2.4699800          -2.7754701          -2.2213390
O                    -2.2745853           2.9677662           2.1371723
O                    -2.5335315          -1.7586053           0.0103838
O                     2.4899808           2.8875274          -2.0470264
O                     2.2103488          -3.0125492           2.1425766
O                    -2.3599819           2.0053566          -0.1226941
O                     2.3748354          -1.9952815          -0.0855500
C                    -0.4422016           0.5596021           5.2284705
C                    -0.4010278          -0.5044459          -2.8326449
C                     0.5483924          -0.4385115           2.8195367
C                    -3.6507379           0.8061080           1.7901057
C                    -0.8363826          -0.9944828          -4.0718199
C                     0.6473042           0.4497178          -2.7980847
C                     3.6580148          -0.8587358           1.8476627
C                    -3.5217175          -0.4184504          -1.9766030
C                     1.1950658           0.9001375          -3.9961328
C                    -0.2772935          -0.5258357          -5.2571860
C                    -1.0053742           0.9808735           4.0258478
C                     3.6715994           0.5791823          -1.7834619
C                    -0.5158654           0.5035008           2.8040904
C                     1.0941065          -0.8401278           4.0358364
C                     0.6110868          -0.3280830           5.2420366
C                     0.7307976           0.4204327          -5.2228785
H                    -0.7823189           0.8817583           6.0321362
H                    -3.6119220           0.6425760           2.7354138
H                    -3.6367969          -0.0299923           1.3196278
H                    -4.4601947           1.2772199           1.5799787
H                    -1.5058841          -1.6393264          -4.1020145
H                     3.6990694          -0.0480991           1.3350834
H                     4.4522205          -1.3754451           1.6942477
H                     3.5900319          -0.6456482           2.7806297
H                    -3.4538736           0.3872528          -1.4588191
H                    -4.4022035          -0.7904769          -1.8765070
H                    -3.3621286          -0.2183963          -2.9015449
H                     1.8798915           1.5291973          -3.9792717
H                    -0.5827774          -0.8494501          -6.0736901
H                    -1.7131532           1.5838150           4.0352717
H                     3.6161211          -0.2406497          -1.2874178
H                     4.5202674           0.9969240          -1.6195699
H                     3.5824030           0.3914479          -2.7211873
H                     1.7903133          -1.4573548           4.0458107
H                     0.9985878          -0.5841031           6.0482582
H                     1.0986480           0.7365482          -6.0165050
*
Optimized geometry:
53
Coordinates from ORCA-job cons4optfreq
  Co  0.06224909932240      0.02659126651660     -0.01372481054549
  N   0.93136769388417     -0.91805825828647      1.48016731394729
  N   1.04896555863283      0.89683951635298     -1.47650627006425
  N   -0.85617800227763      0.98123272674191      1.44132441815629
  N   -0.87220055296755     -0.86396569815548     -1.49973109796696
  S   -2.19167072994824      1.85609049947695      1.20886801746984
  S   -2.26366939874602     -1.65825566995552     -1.30911655355883
  S   2.26581554024670     -1.80679100452183      1.30177607554486
  S   2.44054686053948      1.68071119849478     -1.24740213298552
  O   2.60012617525881      1.87125902538482      0.19362955288272
  O   -2.39724475089895     -2.85358538458813     -2.15098839740579
  O   -2.28044346715259      3.05911326945512      2.04586865167837
  O   -2.46951204670986     -1.83767982680214      0.12743734713633
  O   2.61343796155893      2.86721761112431     -2.09464750982404
  O   2.31732043988558     -2.99965245538610      2.15630703635307
  O   -2.34320467078203      2.04607184463697     -0.23315885732281
  O   2.46261728809671     -2.01692777526460     -0.13190666009455
  C   -0.48173652756750      0.57458225536096      5.15396729536545
  C   -0.41445788357829     -0.47433874825255     -2.76332041917899
  C   0.50231347209518     -0.48495573615317      2.74015900412881
  C   -3.52541290102529      0.76930714961228      1.74179237036040
  C   -0.87563412242599     -0.95193703020018     -3.99363518913545
  C   0.63070042366845      0.49751411536249     -2.75071512599498
  C   3.59132806261625     -0.72481103592594      1.86380895906241
  C   -3.51439484239612     -0.49475213814052     -1.87946021565803
  C   1.12938611069100      0.96736900555887     -3.96926571459278
  C   -0.35566109760853     -0.47819414614318     -5.19771135911741
  C   -0.92583277795816      1.08143313177181      3.93312824963049
  C   3.69798648615131      0.50018257001545     -1.76503390854011
  C   -0.46616556695626      0.56302451644404      2.71880412638004
  C   0.92385945959412     -0.98704968953754      3.97506581814214
  C   0.44170716997865     -0.46470166001224      5.17469089765708
  C   0.64646548269368      0.48580155732883     -5.18557024870777
  H   -0.85991083326978      1.00194099951610      6.08553767747955
  H   -3.38260058834674      0.54767778877446      2.80687713010015
  H   -3.46502682394040     -0.15357438611487      1.15163918381303
  H   -4.46982156332889      1.30673541558077      1.58446347855398
  H   -1.64372755176791     -1.72375173532753     -3.99863393871332
  H   3.56226819308629      0.18838338729287      1.25653047028677
  H   4.53477286595703     -1.27472958242687      1.75067472245892
  H   3.41160450821246     -0.48298929124683      2.91898381943387
  H   -3.40864605897939      0.42712197411556     -1.29405233625754
  H   -4.49442937923103     -0.96950631040840     -1.74026324212747
  H   -3.33324681724913     -0.29107081633218     -2.94240586264888
  H   1.89744518078556      1.73912789273681     -3.95514172439959
  H   -0.73730262236825     -0.87252500616707     -6.14238068583297
  H   -1.63017423391343      1.91147992970932      3.91115174033965
  H   3.55709233583962     -0.41769016564141     -1.18041248012933
  H   4.67785205476853      0.96243159897209     -1.58798844440373
  H   3.55678053164868      0.29517745652773     -2.83367334413537
  H   1.62788110001367     -1.81749677751918      3.98706238565434
  H   0.79088373707162     -0.88019374258290      6.12289069653748
  H   1.05693531909626      0.87385696822793     -6.12069960921137


Extraction of the Hessian part from the output hessian file cons4optfreq.hess

orca_vib cons4optfreq.hess > cons4optfreq_hess.out

Calculating the IR spectrum using the file cons4optfreq_hess.out
orca_mapspc cons4optfreq_hess.out  IR -x050 -x1500 �w10
here IR stays for infrared spectrum , -x050 and �x1500 indicates the interval for plotting (from 50 to 500 cm-1), -w10 is the full weight at half maximum (FWHM), here chosen to be 10 cm-1
this prepares a text file cons4optfreq_hess.out.ir
with the following content, which is the computed spectrum plotted in Figure S5.


    50.00 999.97072298693399 
    50.90 999.97766879636561 
    51.80 999.98236206526394 
    52.71 999.98570890407143 
    53.61 999.98835063661159 
    54.51 999.99032997839004 
    55.41 999.99133757506513 
    56.31 999.99082810449499 
    57.21 999.98776323814718 
    58.12 999.98035080258433 
    59.02 999.96595762720915 
    59.92 999.94070355199869 
    60.82 999.89941033805906 
    61.72 999.83581059222615 
    62.63 999.74323172937909 
    63.53 999.61585576659400 
    64.43 999.45048284333291 
    65.33 999.24850449847668 
    66.23 999.01756257715431 
    67.13 998.77224945371245 
    68.04 998.53326016533356 
    68.94 998.32494534473051 
    69.84 998.17123150675889 
    70.74 998.09116059976031 
    71.64 998.09492131453374 
    72.55 998.18160834744867 
    73.45 998.33933082289491 
    74.35 998.54763659965977 
    75.25 998.78153546904582 
    76.15 999.01588907109192 
    77.05 999.22955692629262 
    77.96 999.40747027906809 
    78.86 999.54160492080848 
    79.76 999.63029009359684 
    80.66 999.67664346979200 
    81.56 999.68662099993333 
    82.46 999.66707535820683 
    83.37 999.62404405723032 
    84.27 999.56138970943437 
    85.17 999.47992555651524 
    86.07 999.37723058082713 
    86.97 999.24838889669456 
    87.88 999.08778069169182 
    88.78 998.89177277933175 
    89.68 998.66176973595736 
    90.58 998.40679864237791 
    91.48 998.14428049021615 
    92.38 997.89924493327237 
    93.29 997.70035590668510 
    94.19 997.57469690106439 
    95.09 997.54208010502145 
    95.99 997.61051790130455 
    96.89 997.77373572040096 
    97.80 998.01371459096049 
    98.70 998.30255513069585 
    99.60 998.60880685650602 
   100.50 998.90195130753102 
   101.40 999.15597045095853 
   102.30 999.35045351286658 
   103.21 999.46950099055266 
   104.11 999.49916528867197 
   105.01 999.42465779460713 
   105.91 999.22868661423183 
   106.81 998.89202356832971 
   107.72 998.39705433763720 
   108.62 997.73391344559252 
   109.52 996.90824404602859 
   110.42 995.94838603376331 
   111.32 994.90822336627002 
   112.22 993.86884108957713 
   113.13 992.92613925441515 
   114.03 992.17823553546293 
   114.93 991.70656973484972 
   115.83 991.55763043427942 
   116.73 991.73004250541544 
   117.64 992.16905030077010 
   118.54 992.77077876881310 
   119.44 993.39485227014870 
   120.34 993.88310675370974 
   121.24 994.08155621123797 
   122.14 993.86310527309149 
   123.05 993.14893842620597 
   123.95 991.92643074699288 
   124.85 990.26068242145345 
   125.75 988.29603053681080 
   126.65 986.24411782320874 
   127.56 984.35718521084050 
   128.46 982.88912168848992 
   129.36 982.05128020539053 
   130.26 981.97322962965961 
   131.16 982.67870609978252 
   132.06 984.08351496763362 
   132.97 986.01588794422617 
   133.87 988.25352387271948 
   134.77 990.56695973173953 
   135.67 992.75712093997447 
   136.57 994.68234103631585 
   137.47 996.26470987254163 
   138.38 997.48817020579486 
   139.28 998.37927861634671 
   140.18 998.99024849799184 
   141.08 999.38091956894868 
   141.98 999.60543963748444 
   142.89 999.70405452159139 
   143.79 999.69939977004890 
   144.69 999.59619218972000 
   145.59 999.38344829823939 
   146.49 999.03889427500019 
   147.39 998.53559024260176 
   148.30 997.85091130888145 
   149.20 996.97746992119153 
   150.10 995.93058553841661 
   151.00 994.76063559250019 
   151.90 993.55020597397913 
   152.81 992.40873293611116 
   153.71 991.45726118239190 
   154.61 990.80735529967774 
   155.51 990.53905261000807 
   156.41 990.68379266078659 
   157.31 991.21731121999289 
   158.22 992.06471991649028 
   159.12 993.11637483021434 
   160.02 994.25001954423192 
   160.92 995.35319568584703 
   161.82 996.34046076046423 
   162.73 997.16211921317665 
   163.63 997.80400140610823 
   164.53 998.28023678354100 
   165.43 998.62233112703643 
   166.33 998.86795000244854 
   167.23 999.05197357266877 
   168.14 999.20110702869306 
   169.04 999.33209859931401 
   169.94 999.45264955995754 
   170.84 999.56425804634262 
   171.74 999.66487281046864 
   172.65 999.75156664962060 
   173.55 999.82206304429690 
   174.45 999.87532311361224 
   175.35 999.91152384184431 
   176.25 999.93052272532248 
   177.15 999.93268752691904 
   178.06 999.91698324698359 
   178.96 999.88123885750122 
   179.86 999.82243793952978 
   180.76 999.73755377658813 
   181.66 999.62483271776398 
   182.57 999.48528479361778 
   183.47 999.32399719400041 
   184.37 999.15080791145510 
   185.27 998.97993325830726 
   186.17 998.82838164443456 
   187.07 998.71324321734892 
   187.98 998.64865571735209 
   188.88 998.64287532478818 
   189.78 998.69657275470979 
   190.68 998.80270529613085 
   191.58 998.94803337331075 
   192.48 999.11583116600013 
   193.39 999.28883233071713 
   194.29 999.45187300415307 
   195.19 999.59454037823014 
   196.09 999.70991887954028 
   196.99 999.79467548769185 
   197.90 999.84693692665542 
   198.80 999.86380261939053 
   199.70 999.83863469503206 
   200.60 999.75851658390059 
   201.50 999.60237943133177 
   202.40 999.34049274799781 
   203.31 998.93619376763513 
   204.21 998.35013314125149 
   205.11 997.54991647971303 
   206.01 996.51917020122892 
   206.91 995.27024762664200 
   207.82 993.85278405648421 
   208.72 992.35590624879546 
   209.62 990.90093017174706 
   210.52 989.62336326688933 
   211.42 988.64717585416497 
   212.32 988.05613531500728 
   213.23 987.87185693034894 
   214.13 988.04411651441126 
   215.03 988.45817209267830 
   215.93 988.95820242195555 
   216.83 989.38124990525728 
   217.74 989.59286478242507 
   218.64 989.51520262017095 
   219.54 989.13973319083527 
   220.44 988.52654276059434 
   221.34 987.78313303115681 
   222.24 987.03947172902940 
   223.15 986.41973728002108 
   224.05 986.01983877509042 
   224.95 985.89407408654017 
   225.85 986.05120431294949 
   226.75 986.45765120024714 
   227.66 987.04470035921736 
   228.56 987.71755987522693 
   229.46 988.36596229812983 
   230.36 988.87736233153782 
   231.26 989.15362315486868 
   232.16 989.13053506867334 
   233.07 988.79462368025099 
   233.97 988.19708633198854 
   234.87 987.45111599912013 
   235.77 986.71689521235646 
   236.67 986.17243431446423 
   237.58 985.97737298704135 
   238.48 986.23912495875061 
   239.38 986.99065046068768 
   240.28 988.18579753468362 
   241.18 989.71277507903972 
   242.08 991.42128540899409 
   242.99 993.15284695801040 
   243.89 994.77196427069248 
   244.79 996.18240854504802 
   245.69 997.33438908124720 
   246.59 998.22043953056516 
   247.49 998.86404801448202 
   248.40 999.30643589686758 
   249.30 999.59418519100029 
   250.20 999.77104189598003 
   251.10 999.87226987130919 
   252.00 999.92325859068353 
   252.91 999.93970262886262 
   253.81 999.92876474539867 
   254.71 999.89045673826274 
   255.61 999.81896419629663 
   256.51 999.70401951671556 
   257.41 999.53305732449746 
   258.32 999.29175878314754 
   259.22 998.97074993037575 
   260.12 998.56665480973095 
   261.02 998.08688910182661 
   261.92 997.55229826954303 
   262.83 996.99760346483617 
   263.73 996.46872822882528 
   264.63 996.01705538233341 
   265.53 995.69137238837538 
   266.43 995.52922768400072 
   267.33 995.54969755814648 
   268.24 995.74982381998950 
   269.14 996.10489038766741 
   270.04 996.57325450971052 
   270.94 997.10411531621253 
   271.84 997.64581040618486 
   272.75 998.15334576687883 
   273.65 998.59319785092180 
   274.55 998.94499143395853 
   275.45 999.20035526077652 
   276.35 999.35992849485876 
   277.25 999.42974579030999 
   278.16 999.41811133410272 
   279.06 999.33369820641735 
   279.96 999.18512537133915 
   280.86 998.98179837341922 
   281.76 998.73544312939828 
   282.67 998.46157493776468 
   283.57 998.18016065433801 
   284.47 997.91495297801214 
   285.37 997.69141789981779 
   286.27 997.53318311470639 
   287.17 997.45889069091299 
   288.08 997.47814639069657 
   288.98 997.59048156389099 
   289.88 997.78473120639251 
   290.78 998.04115977318600 
   291.68 998.33486161892506 
   292.59 998.63983887558663 
   293.49 998.93282691720685 
   294.39 999.19609438002885 
   295.29 999.41879649953160 
   296.19 999.59687598372489 
   297.09 999.73184925876967 
   298.00 999.82899804020826 
   298.90 999.89548781999656 
   299.80 999.93880344996489 
   300.70 999.96567355398201 
   301.60 999.98156000711515 
   302.51 999.99051225034600 
   303.41 999.99531888133629 
   304.31 999.99777221290981 
   305.21 999.99899053015793 
   306.11 999.99947645095733 
   307.01 999.99962639114858 
   307.92 999.99957850590226 
   308.82 999.99940946289519 
   309.72 999.99905737604161 
   310.62 999.99856171566023 
   311.52 999.99790219061322 
   312.42 999.99707515880118 
   313.33 999.99610189481996 
   314.23 999.99503385026867 
   315.13 999.99388890171167 
   316.03 999.99280316886745 
   316.93 999.99179570431727 
   317.84 999.99082409708058 
   318.74 999.98970474239115 
   319.64 999.98799762387932 
   320.54 999.98490301414472 
   321.44 999.97913402147094 
   322.34 999.96880697973495 
   323.25 999.95139435066767 
   324.15 999.92380849974870 
   325.05 999.88269217630159 
   325.95 999.82496890001016 
   326.85 999.74864241718433 
   327.76 999.65373327697364 
   328.66 999.54312971303762 
   329.56 999.42305686510144 
   330.46 999.30288384439984 
   331.36 999.19412009328425 
   332.26 999.10868201882886 
   333.17 999.05454230290559 
   334.07 999.03934925227668 
   334.97 999.06135491898806 
   335.87 999.11199384031158 
   336.77 999.17381577371668 
   337.68 999.21988801016562 
   338.58 999.21138454738571 
   339.48 999.09528694867697 
   340.38 998.80131479432418 
   341.28 998.24022167693101 
   342.18 997.30600697831869 
   343.09 995.88506496111063 
   343.99 993.87446613475902 
   344.89 991.20917667663264 
   345.79 987.89430705371296 
   346.69 984.03448199152717 
   347.60 979.84985178362183 
   348.50 975.66889860155948 
   349.40 971.89295156500532 
   350.30 968.93546463730263 
   351.20 967.14807528795779 
   352.10 966.75170610427074 
   353.01 967.79155342564059 
   353.91 970.12859304855692 
   354.81 973.47030425448281 
   355.71 977.43062492557976 
   356.61 981.60278473065603 
   357.52 985.62595169294286 
   358.42 989.23127539373797 
   359.32 992.26100150050979 
   360.22 994.66260565773223 
   361.12 996.46576708371094 
   362.02 997.75206280143914 
   362.93 998.62596669409913 
   363.83 999.19252669688876 
   364.73 999.54358238278087 
   365.63 999.75176251352366 
   366.53 999.86933479466711 
   367.43 999.93272757668967 
   368.34 999.96402321027210 
   369.24 999.97573973761246 
   370.14 999.97317989319220 
   371.04 999.95696291784031 
   371.94 999.91869805053784 
   372.85 999.84927643048457 
   373.75 999.73124778663282 
   374.65 999.54128465726785 
   375.55 999.25108615779266 
   376.45 998.83106325848667 
   377.35 998.25562355049851 
   378.26 997.51141463723422 
   379.16 996.60554187387402 
   380.06 995.57333877734936 
   380.96 994.48034703359053 
   381.86 993.41845171785315 
   382.77 992.49386010626495 
   383.67 991.80893025227067 
   384.57 991.44164261674132 
   385.47 991.42800466296478 
   386.37 991.75243427682017 
   387.27 992.34918180689397 
   388.18 993.11477125553802 
   389.08 993.92837328110068 
   389.98 994.67502707467122 
   390.88 995.26626651625884 
   391.78 995.65386828912358 
   392.69 995.83451253776775 
   393.59 995.84537748275079 
   394.49 995.75251109226951 
   395.39 995.63497782560717 
   396.29 995.56824129819336 
   397.19 995.61007261731015 
   398.10 995.79152989470140 
   399.00 996.11433323506390 
   399.90 996.55447303545009 
   400.80 997.07048546412182 
   401.70 997.61389806069212 
   402.61 998.13915880010040 
   403.51 998.61092902630094 
   404.41 999.00789619020918 
   405.31 999.32172987178205 
   406.21 999.55632975055084 
   407.11 999.72233910492082 
   408.02 999.83375359425986 
   408.92 999.90477335898277 
   409.82 999.94781812930592 
   410.72 999.97264699307243 
   411.62 999.98628357695884 
   412.53 999.99342053181635 
   413.43 999.99698114370301 
   414.33 999.99867509855312 
   415.23 999.99944383694003 
   416.13 999.99980863831115 
   417.03 1000.00000000000000 
   417.94 1000.00000000000000 
   418.84 1000.00000000000000 
   419.74 1000.00000000000000 
   420.64 1000.00000000000000 
   421.54 1000.00000000000000 
   422.44 1000.00000000000000 
   423.35 1000.00000000000000 
   424.25 1000.00000000000000 
   425.15 1000.00000000000000 
   426.05 1000.00000000000000 
   426.95 1000.00000000000000 
   427.86 1000.00000000000000 
   428.76 1000.00000000000000 
   429.66 1000.00000000000000 
   430.56 1000.00000000000000 
   431.46 1000.00000000000000 
   432.36 1000.00000000000000 
   433.27 1000.00000000000000 
   434.17 1000.00000000000000 
   435.07 1000.00000000000000 
   435.97 1000.00000000000000 
   436.87 1000.00000000000000 
   437.78 1000.00000000000000 
   438.68 1000.00000000000000 
   439.58 1000.00000000000000 
   440.48 1000.00000000000000 
   441.38 1000.00000000000000 
   442.28 1000.00000000000000 
   443.19 1000.00000000000000 
   444.09 1000.00000000000000 
   444.99 1000.00000000000000 
   445.89 1000.00000000000000 
   446.79 1000.00000000000000 
   447.70 1000.00000000000000 
   448.60 1000.00000000000000 
   449.50 1000.00000000000000 
   450.40 1000.00000000000000 
   451.30 1000.00000000000000 
   452.20 1000.00000000000000 
   453.11 1000.00000000000000 
   454.01 1000.00000000000000 
   454.91 1000.00000000000000 
   455.81 1000.00000000000000 
   456.71 1000.00000000000000 
   457.62 1000.00000000000000 
   458.52 1000.00000000000000 
   459.42 1000.00000000000000 
   460.32 1000.00000000000000 
   461.22 1000.00000000000000 
   462.12 1000.00000000000000 
   463.03 1000.00000000000000 
   463.93 1000.00000000000000 
   464.83 1000.00000000000000 
   465.73 1000.00000000000000 
   466.63 1000.00000000000000 
   467.54 1000.00000000000000 
   468.44 1000.00000000000000 
   469.34 999.99982385595240 
   470.24 999.99956517545547 
   471.14 999.99897393440756 
   472.04 999.99348358069062 
   472.95 999.98448972052995 
   473.85 999.96485750157512 
   474.75 999.92358382823488 
   475.65 999.84056483914571 
   476.55 999.68089770481151 
   477.45 999.38748006441244 
   478.36 998.87266924496942 
   479.26 998.01106560318874 
   480.16 996.63699815585494 
   481.06 994.55152981544734 
   481.96 991.54388540533705 
   482.87 987.43017233942032 
   483.77 982.10757628672241 
   484.67 975.61539826109095 
   485.57 968.18732819024410 
   486.47 960.27536262880847 
   487.37 952.52793006556669 
   488.28 945.71455062193786 
   489.18 940.60505022700568 
   490.08 937.82797893759755 
   490.98 937.74376881674186 
   491.88 940.36790399587176 
   492.79 945.36669960938843 
   493.69 952.12633723815088 
   494.59 959.87876926667218 
   495.49 967.84181317790205 
   496.39 975.34605534124830 
   497.29 981.91547175395158 
   498.20 987.29375633840891 
   499.10 991.42187472219746 
   500.00 994.38455906256740 
